# Supplementary material for: The Impact of Telemedicine on Patients with Hidradenitis Suppurativa in the COVID-19 Era
Source: Healthcare (Basel). 2023 May 17;11(10):1453. doi: 10.3390/healthcare11101453 (PMC10218225; doi:10.3390/healthcare11101453)
Supplement: Supplementary file 1 [file healthcare-11-01453-s001.zip]

Archive with 1 entries (1 files):
- healthcare-2355931-supplementary.pdf
